# Supplementary material for: Optimizing genomic diversity assessments for conservation of Bromus auleticus (Trinius ex Nees) using individual and pooled sequencing
Source: PLoS One. 2025 Jun 25;20(6):e0325548. doi: 10.1371/journal.pone.0325548 (PMC12194279; doi:10.1371/journal.pone.0325548)
Supplement: S1 Table — This table provides information of the sequenced accessions, including their germplasm bank ID, geographic coordinates (longitude and latitude) of collection, geological formation of the collection site, and associated phenotypic characteristics. https://doi.org/10.6084/m9.figshare.28225535.v1. (XLSX) [file pone.0325548.s001.xlsx]

## Sheet: Sheet 1 - Tabla Suplementaria 1
Passport data of sequenced accessions
Id	Germplasm Bank ID (URY)	Longitude	Latitude	Geological Formation	Phenotype
24	19383.2	-54,26061111	-33,71830559	Graven Merin	short cycle, thin and pubescent leaf
28	19388.3	-55,65269443	-31,20355552	Gondwanic sediment	long cycle, broadleaf and pubescent
50	19953.5	-56,26227781	-33,88397223	Crystalline Shield	short cycle, thin and glabrous leaf
87	18881.9	-55,82360556	-31,70647778	Gondwanic sediment	Intermediate cycle, broadleaf and pubescent
88	18900.9	-56,75111108	-34,69738891	Graven Santa Lucía	long cycle, broadleaf and glabrous
