# Supplementary material for: Optimizing genomic diversity assessments for conservation of Bromus auleticus (Trinius ex Nees) using individual and pooled sequencing
Source: PLoS One. 2025 Jun 25;20(6):e0325548. doi: 10.1371/journal.pone.0325548 (PMC12194279; doi:10.1371/journal.pone.0325548)
Supplement: S3 Table — Comprehensive count matrix for SNP analysis in Bromus auleticus genotypes, detailing metrics for both individual and pooled data sets. It includes 130,261 markers with their allele identification, call rates, homozygosity and heterozygosity frequencies, polymorphism information content (PIC), and reproducibility. The table contains 296 samples, consisting of 58 individual samples from accessions 50 and 87, and 60 individual samples from the remaining accessions. The remaining 100 samples represent pooled data, 20 for each accession. https://doi.org/10.6084/m9.figshare.28225550.v1. (ZIP) [file pone.0325548.s003.zip]

Archive with 2 entries (2 files):
- S3_Table.csv
- __MACOSX/._S3_Table.csv
