# Supplementary material for: Optimizing genomic diversity assessments for conservation of Bromus auleticus (Trinius ex Nees) using individual and pooled sequencing
Source: PLoS One. 2025 Jun 25;20(6):e0325548. doi: 10.1371/journal.pone.0325548 (PMC12194279; doi:10.1371/journal.pone.0325548)
Supplement: S6 Table — Representativity, concordance correlation coefficient (CCC), and number of shared SNPs, including confidence interval calculations, derived from frequency comparisons of individual and pooled datasets for each accession. The metrics are analyzed concerning sample size, missing data, sequence depth, and minor allele frequency (MAF) pools. https://doi.org/10.6084/m9.figshare.28225520.v1. (CSV) [file pone.0325548.s006.csv]

Sample Size	Sequence Depth	Accession	Missing Data	MAF pool	Number Shared SNPs	Representativity (%)	CCC	CCC low	CCC upper
20	1.8Mr	24	10	0.05	3182	53	0.756	0.746	0.767
20	3.0Mr	24	10	0.05	3354	56	0.784	0.775	0.793
20	4.8Mr	24	10	0.05	3719	62	0.859	0.853	0.865
20	1.8Mr	24	10	0.01	3352	56	0.775	0.765	0.784
20	3.0Mr	24	10	0.01	3573	60	0.804	0.796	0.812
20	4.8Mr	24	10	0.01	4131	69	0.879	0.874	0.883
20	1.8Mr	24	20	0.05	4980	51	0.705	0.695	0.714
20	3.0Mr	24	20	0.05	5341	55	0.745	0.736	0.753
20	4.8Mr	24	20	0.05	6185	64	0.834	0.829	0.839
20	1.8Mr	24	20	0.01	5175	53	0.723	0.714	0.732
20	3.0Mr	24	20	0.01	5604	58	0.764	0.756	0.771
20	4.8Mr	24	20	0.01	6709	69	0.852	0.847	0.856
20	1.8Mr	24	30	0.05	6394	48	0.668	0.659	0.678
20	3.0Mr	24	30	0.05	7003	53	0.713	0.704	0.721
20	4.8Mr	24	30	0.05	8346	63	0.808	0.802	0.813
20	1.8Mr	24	30	0.01	6600	50	0.686	0.677	0.695
20	3.0Mr	24	30	0.01	7290	55	0.731	0.723	0.738
20	4.8Mr	24	30	0.01	8936	67	0.826	0.821	0.830
20	1.8Mr	24	40	0.05	7412	45	0.641	0.631	0.650
20	3.0Mr	24	40	0.05	8307	51	0.685	0.677	0.693
20	4.8Mr	24	40	0.05	10125	62	0.784	0.778	0.789
20	1.8Mr	24	40	0.01	7620	47	0.659	0.650	0.668
20	3.0Mr	24	40	0.01	8603	53	0.703	0.695	0.711
20	4.8Mr	24	40	0.01	10747	66	0.802	0.798	0.807
20	1.8Mr	24	50	0.05	8051	43	0.623	0.613	0.632
20	3.0Mr	24	50	0.05	9176	49	0.662	0.654	0.670
20	4.8Mr	24	50	0.05	11407	61	0.760	0.755	0.766
20	1.8Mr	24	50	0.01	8261	44	0.641	0.632	0.649
20	3.0Mr	24	50	0.01	9475	50	0.681	0.673	0.688
20	4.8Mr	24	50	0.01	12039	64	0.780	0.775	0.785
20	1.8Mr	24	60	0.05	8422	41	0.608	0.599	0.618
20	3.0Mr	24	60	0.05	9689	47	0.649	0.640	0.657
20	4.8Mr	24	60	0.05	12199	59	0.743	0.737	0.748
20	1.8Mr	24	60	0.01	8632	42	0.626	0.617	0.635
20	3.0Mr	24	60	0.01	9992	48	0.667	0.659	0.675
20	4.8Mr	24	60	0.01	12840	62	0.764	0.759	0.769
30	1.8Mr	24	10	0.05	2917	57	0.803	0.793	0.812
30	3.0Mr	24	10	0.05	2789	55	0.752	0.740	0.763
30	4.8Mr	24	10	0.05	3338	66	0.881	0.875	0.886
30	1.8Mr	24	10	0.01	3070	60	0.819	0.811	0.827
30	3.0Mr	24	10	0.01	2953	58	0.773	0.763	0.783
30	4.8Mr	24	10	0.01	3763	74	0.897	0.893	0.902
30	1.8Mr	24	20	0.05	4766	55	0.755	0.746	0.764
30	3.0Mr	24	20	0.05	4541	52	0.712	0.702	0.722
30	4.8Mr	24	20	0.05	5727	66	0.853	0.848	0.858
30	1.8Mr	24	20	0.01	4951	57	0.771	0.763	0.779
30	3.0Mr	24	20	0.01	4746	54	0.733	0.723	0.742
30	4.8Mr	24	20	0.01	6325	72	0.872	0.868	0.876
30	1.8Mr	24	30	0.05	6191	51	0.719	0.711	0.728
30	3.0Mr	24	30	0.05	5977	49	0.682	0.672	0.692
30	4.8Mr	24	30	0.05	7849	64	0.829	0.824	0.834
30	1.8Mr	24	30	0.01	6382	52	0.735	0.727	0.743
30	3.0Mr	24	30	0.01	6198	51	0.701	0.692	0.710
30	4.8Mr	24	30	0.01	8520	70	0.848	0.844	0.852
30	1.8Mr	24	40	0.05	7365	47	0.690	0.682	0.698
30	3.0Mr	24	40	0.05	7141	45	0.659	0.650	0.668
30	4.8Mr	24	40	0.05	9739	62	0.805	0.800	0.810
30	1.8Mr	24	40	0.01	7564	48	0.706	0.698	0.714
30	3.0Mr	24	40	0.01	7370	47	0.677	0.668	0.685
30	4.8Mr	24	40	0.01	10458	66	0.825	0.821	0.829
30	1.8Mr	24	50	0.05	8124	44	0.669	0.660	0.677
30	3.0Mr	24	50	0.05	7917	43	0.632	0.622	0.641
30	4.8Mr	24	50	0.05	11081	60	0.780	0.775	0.785
30	1.8Mr	24	50	0.01	8324	45	0.685	0.677	0.693
30	3.0Mr	24	50	0.01	8149	44	0.649	0.640	0.658
30	4.8Mr	24	50	0.01	11825	64	0.801	0.797	0.806
30	1.8Mr	24	60	0.05	8577	42	0.655	0.646	0.663
30	3.0Mr	24	60	0.05	8347	41	0.618	0.609	0.628
30	4.8Mr	24	60	0.05	11916	58	0.764	0.759	0.769
30	1.8Mr	24	60	0.01	8777	43	0.671	0.663	0.679
30	3.0Mr	24	60	0.01	8579	42	0.636	0.627	0.645
30	4.8Mr	24	60	0.01	12670	62	0.786	0.781	0.791
40	1.8Mr	24	10	0.05	2733	57	0.778	0.768	0.789
40	3.0Mr	24	10	0.05	2929	61	0.804	0.795	0.813
40	4.8Mr	24	10	0.05	3283	68	0.884	0.879	0.889
40	1.8Mr	24	10	0.01	2844	59	0.792	0.782	0.801
40	3.0Mr	24	10	0.01	3154	66	0.825	0.817	0.833
40	4.8Mr	24	10	0.01	3686	77	0.902	0.897	0.906
40	1.8Mr	24	20	0.05	4500	53	0.724	0.714	0.734
40	3.0Mr	24	20	0.05	4984	59	0.771	0.763	0.779
40	4.8Mr	24	20	0.05	5781	68	0.861	0.856	0.866
40	1.8Mr	24	20	0.01	4627	54	0.737	0.727	0.746
40	3.0Mr	24	20	0.01	5274	62	0.790	0.783	0.797
40	4.8Mr	24	20	0.01	6353	75	0.879	0.875	0.882
40	1.8Mr	24	30	0.05	5910	48	0.689	0.679	0.698
40	3.0Mr	24	30	0.05	6736	55	0.739	0.731	0.746
40	4.8Mr	24	30	0.05	8114	66	0.840	0.836	0.845
40	1.8Mr	24	30	0.01	6045	49	0.701	0.692	0.710
40	3.0Mr	24	30	0.01	7047	57	0.757	0.750	0.764
40	4.8Mr	24	30	0.01	8766	71	0.858	0.854	0.861
40	1.8Mr	24	40	0.05	6970	44	0.658	0.648	0.667
40	3.0Mr	24	40	0.05	8209	52	0.709	0.701	0.716
40	4.8Mr	24	40	0.05	10131	64	0.816	0.811	0.821
40	1.8Mr	24	40	0.01	7109	45	0.670	0.661	0.679
40	3.0Mr	24	40	0.01	8540	54	0.727	0.720	0.734
40	4.8Mr	24	40	0.01	10833	69	0.834	0.830	0.838
40	1.8Mr	24	50	0.05	7657	41	0.637	0.628	0.647
40	3.0Mr	24	50	0.05	9259	50	0.683	0.675	0.691
40	4.8Mr	24	50	0.05	11649	63	0.792	0.787	0.797
40	1.8Mr	24	50	0.01	7796	42	0.650	0.641	0.659
40	3.0Mr	24	50	0.01	9598	52	0.702	0.694	0.709
40	4.8Mr	24	50	0.01	12377	66	0.811	0.807	0.815
40	1.8Mr	24	60	0.05	8076	39	0.623	0.613	0.632
40	3.0Mr	24	60	0.05	9883	47	0.668	0.661	0.676
40	4.8Mr	24	60	0.05	12622	61	0.776	0.771	0.781
40	1.8Mr	24	60	0.01	8216	39	0.635	0.626	0.644
40	3.0Mr	24	60	0.01	10222	49	0.687	0.680	0.694
40	4.8Mr	24	60	0.01	13358	64	0.795	0.791	0.800
50	1.8Mr	24	10	0.05	2824	59	0.817	0.808	0.826
50	3.0Mr	24	10	0.05	3005	63	0.861	0.855	0.868
50	4.8Mr	24	10	0.05	3327	70	0.916	0.912	0.920
50	1.8Mr	24	10	0.01	2979	62	0.833	0.825	0.841
50	3.0Mr	24	10	0.01	3307	69	0.877	0.871	0.882
50	4.8Mr	24	10	0.01	3827	80	0.929	0.926	0.932
50	1.8Mr	24	20	0.05	4679	55	0.779	0.771	0.787
50	3.0Mr	24	20	0.05	5237	61	0.829	0.823	0.835
50	4.8Mr	24	20	0.05	5937	70	0.895	0.891	0.898
50	1.8Mr	24	20	0.01	4863	57	0.794	0.787	0.802
50	3.0Mr	24	20	0.01	5641	66	0.844	0.839	0.849
50	4.8Mr	24	20	0.01	6663	78	0.910	0.907	0.913
50	1.8Mr	24	30	0.05	6157	49	0.737	0.729	0.745
50	3.0Mr	24	30	0.05	7224	58	0.799	0.793	0.804
50	4.8Mr	24	30	0.05	8390	67	0.878	0.875	0.882
50	1.8Mr	24	30	0.01	6351	51	0.753	0.745	0.760
50	3.0Mr	24	30	0.01	7673	62	0.814	0.809	0.820
50	4.8Mr	24	30	0.01	9249	74	0.894	0.891	0.897
50	1.8Mr	24	40	0.05	7298	45	0.706	0.698	0.714
50	3.0Mr	24	40	0.05	8916	55	0.770	0.764	0.776
50	4.8Mr	24	40	0.05	10585	66	0.857	0.854	0.861
50	1.8Mr	24	40	0.01	7498	46	0.721	0.714	0.729
50	3.0Mr	24	40	0.01	9387	58	0.787	0.781	0.792
50	4.8Mr	24	40	0.01	11507	71	0.874	0.871	0.877
50	1.8Mr	24	50	0.05	8060	42	0.684	0.676	0.692
50	3.0Mr	24	50	0.05	10140	53	0.751	0.745	0.757
50	4.8Mr	24	50	0.05	12263	64	0.840	0.837	0.844
50	1.8Mr	24	50	0.01	8261	43	0.700	0.692	0.708
50	3.0Mr	24	50	0.01	10627	55	0.768	0.763	0.774
50	4.8Mr	24	50	0.01	13221	69	0.858	0.855	0.861
50	1.8Mr	24	60	0.05	8542	40	0.669	0.661	0.678
50	3.0Mr	24	60	0.05	10967	51	0.731	0.725	0.737
50	4.8Mr	24	60	0.05	13430	63	0.822	0.818	0.826
50	1.8Mr	24	60	0.01	8746	41	0.686	0.678	0.693
50	3.0Mr	24	60	0.01	11462	54	0.748	0.742	0.754
50	4.8Mr	24	60	0.01	14404	67	0.841	0.838	0.844
60	1.8Mr	24	10	0.05	2875	62	0.824	0.816	0.833
60	3.0Mr	24	10	0.05	2836	61	0.810	0.801	0.819
60	4.8Mr	24	10	0.05	3249	70	0.902	0.898	0.907
60	1.8Mr	24	10	0.01	3079	66	0.839	0.832	0.846
60	3.0Mr	24	10	0.01	3073	66	0.831	0.823	0.838
60	4.8Mr	24	10	0.01	3695	79	0.918	0.914	0.921
60	1.8Mr	24	20	0.05	4927	58	0.782	0.774	0.790
60	3.0Mr	24	20	0.05	4987	58	0.773	0.765	0.781
60	4.8Mr	24	20	0.05	5915	69	0.881	0.877	0.885
60	1.8Mr	24	20	0.01	5162	61	0.796	0.789	0.803
60	3.0Mr	24	20	0.01	5291	62	0.793	0.786	0.800
60	4.8Mr	24	20	0.01	6549	77	0.897	0.894	0.900
60	1.8Mr	24	30	0.05	6590	53	0.742	0.734	0.749
60	3.0Mr	24	30	0.05	6783	55	0.742	0.734	0.749
60	4.8Mr	24	30	0.05	8374	68	0.861	0.857	0.864
60	1.8Mr	24	30	0.01	6838	55	0.757	0.749	0.764
60	3.0Mr	24	30	0.01	7125	58	0.762	0.755	0.768
60	4.8Mr	24	30	0.01	9112	74	0.877	0.873	0.880
60	1.8Mr	24	40	0.05	7889	49	0.709	0.702	0.717
60	3.0Mr	24	40	0.05	8355	52	0.702	0.694	0.709
60	4.8Mr	24	40	0.05	10604	66	0.835	0.830	0.839
60	1.8Mr	24	40	0.01	8142	50	0.725	0.717	0.732
60	3.0Mr	24	40	0.01	8711	54	0.722	0.714	0.729
60	4.8Mr	24	40	0.01	11387	70	0.852	0.848	0.855
60	1.8Mr	24	50	0.05	8771	45	0.684	0.677	0.692
60	3.0Mr	24	50	0.05	9405	49	0.678	0.670	0.686
60	4.8Mr	24	50	0.05	12272	64	0.813	0.808	0.817
60	1.8Mr	24	50	0.01	9024	47	0.700	0.693	0.707
60	3.0Mr	24	50	0.01	9774	51	0.698	0.691	0.705
60	4.8Mr	24	50	0.01	13090	68	0.831	0.827	0.835
60	1.8Mr	24	60	0.05	9334	43	0.668	0.660	0.676
60	3.0Mr	24	60	0.05	10074	47	0.658	0.650	0.666
60	4.8Mr	24	60	0.05	13371	62	0.794	0.789	0.798
60	1.8Mr	24	60	0.01	9588	45	0.684	0.677	0.692
60	3.0Mr	24	60	0.01	10445	49	0.679	0.672	0.686
60	4.8Mr	24	60	0.01	14199	66	0.813	0.809	0.817
20	1.8Mr	28	10	0.05	1308	24	0.722	0.703	0.739
20	3.0Mr	28	10	0.05	1035	19	0.530	0.498	0.560
20	4.8Mr	28	10	0.05	1585	29	0.782	0.768	0.795
20	1.8Mr	28	10	0.01	1391	26	0.747	0.730	0.763
20	3.0Mr	28	10	0.01	1109	20	0.571	0.543	0.599
20	4.8Mr	28	10	0.01	1805	33	0.822	0.811	0.832
20	1.8Mr	28	20	0.05	2665	29	0.648	0.632	0.663
20	3.0Mr	28	20	0.05	2161	24	0.482	0.459	0.504
20	4.8Mr	28	20	0.05	3548	39	0.747	0.737	0.757
20	1.8Mr	28	20	0.01	2777	30	0.669	0.655	0.683
20	3.0Mr	28	20	0.01	2283	25	0.510	0.488	0.531
20	4.8Mr	28	20	0.01	3915	43	0.780	0.771	0.788
20	1.8Mr	28	30	0.05	3736	29	0.604	0.590	0.618
20	3.0Mr	28	30	0.05	3005	23	0.442	0.422	0.462
20	4.8Mr	28	30	0.05	5249	40	0.705	0.696	0.715
20	1.8Mr	28	30	0.01	3854	30	0.624	0.610	0.637
20	3.0Mr	28	30	0.01	3151	24	0.463	0.444	0.482
20	4.8Mr	28	30	0.01	5683	44	0.737	0.728	0.745
20	1.8Mr	28	40	0.05	4520	27	0.558	0.544	0.572
20	3.0Mr	28	40	0.05	3582	22	0.416	0.397	0.434
20	4.8Mr	28	40	0.05	6647	40	0.673	0.664	0.682
20	1.8Mr	28	40	0.01	4639	28	0.578	0.564	0.591
20	3.0Mr	28	40	0.01	3745	23	0.438	0.419	0.456
20	4.8Mr	28	40	0.01	7115	43	0.704	0.696	0.712
20	1.8Mr	28	50	0.05	5101	25	0.523	0.509	0.536
20	3.0Mr	28	50	0.05	4048	20	0.394	0.376	0.412
20	4.8Mr	28	50	0.05	7818	39	0.640	0.630	0.649
20	1.8Mr	28	50	0.01	5222	26	0.542	0.529	0.555
20	3.0Mr	28	50	0.01	4219	21	0.416	0.399	0.433
20	4.8Mr	28	50	0.01	8303	41	0.671	0.663	0.679
20	1.8Mr	28	60	0.05	5479	24	0.502	0.488	0.516
20	3.0Mr	28	60	0.05	4282	19	0.383	0.365	0.400
20	4.8Mr	28	60	0.05	8559	37	0.617	0.608	0.626
20	1.8Mr	28	60	0.01	5602	24	0.522	0.508	0.535
20	3.0Mr	28	60	0.01	4460	19	0.403	0.386	0.420
20	4.8Mr	28	60	0.01	9058	39	0.649	0.640	0.657
30	1.8Mr	28	10	0.05	1500	31	0.845	0.834	0.854
30	3.0Mr	28	10	0.05	1137	23	0.667	0.644	0.689
30	4.8Mr	28	10	0.05	1604	33	0.868	0.860	0.877
30	1.8Mr	28	10	0.01	1627	33	0.863	0.854	0.872
30	3.0Mr	28	10	0.01	1215	25	0.702	0.682	0.722
30	4.8Mr	28	10	0.01	1923	40	0.899	0.893	0.905
30	1.8Mr	28	20	0.05	3256	39	0.780	0.770	0.789
30	3.0Mr	28	20	0.05	2358	28	0.597	0.578	0.615
30	4.8Mr	28	20	0.05	3725	45	0.826	0.818	0.833
30	1.8Mr	28	20	0.01	3424	41	0.799	0.790	0.807
30	3.0Mr	28	20	0.01	2473	30	0.628	0.611	0.645
30	4.8Mr	28	20	0.01	4256	51	0.858	0.852	0.863
30	1.8Mr	28	30	0.05	4576	39	0.727	0.717	0.736
30	3.0Mr	28	30	0.05	3305	28	0.556	0.539	0.572
30	4.8Mr	28	30	0.05	5606	48	0.785	0.778	0.792
30	1.8Mr	28	30	0.01	4752	41	0.746	0.737	0.755
30	3.0Mr	28	30	0.01	3435	29	0.583	0.568	0.599
30	4.8Mr	28	30	0.01	6230	53	0.818	0.812	0.824
30	1.8Mr	28	40	0.05	5635	35	0.691	0.681	0.700
30	3.0Mr	28	40	0.05	4163	26	0.520	0.505	0.535
30	4.8Mr	28	40	0.05	7354	45	0.754	0.747	0.761
30	1.8Mr	28	40	0.01	5811	36	0.710	0.701	0.718
30	3.0Mr	28	40	0.01	4303	27	0.545	0.530	0.560
30	4.8Mr	28	40	0.01	8023	49	0.785	0.779	0.791
30	1.8Mr	28	50	0.05	6446	32	0.655	0.645	0.664
30	3.0Mr	28	50	0.05	4838	24	0.493	0.478	0.508
30	4.8Mr	28	50	0.05	8857	44	0.720	0.712	0.726
30	1.8Mr	28	50	0.01	6623	33	0.674	0.665	0.683
30	3.0Mr	28	50	0.01	4983	25	0.516	0.502	0.530
30	4.8Mr	28	50	0.01	9553	47	0.751	0.745	0.757
30	1.8Mr	28	60	0.05	6909	30	0.635	0.625	0.645
30	3.0Mr	28	60	0.05	5263	23	0.473	0.459	0.488
30	4.8Mr	28	60	0.05	9873	42	0.695	0.688	0.702
30	1.8Mr	28	60	0.01	7086	30	0.654	0.645	0.663
30	3.0Mr	28	60	0.01	5410	23	0.495	0.481	0.509
30	4.8Mr	28	60	0.01	10579	45	0.727	0.721	0.734
40	1.8Mr	28	10	0.05	1489	35	0.868	0.859	0.877
40	3.0Mr	28	10	0.05	1443	34	0.848	0.837	0.858
40	4.8Mr	28	10	0.05	1654	39	0.929	0.925	0.934
40	1.8Mr	28	10	0.01	1608	38	0.884	0.876	0.891
40	3.0Mr	28	10	0.01	1647	39	0.876	0.868	0.884
40	4.8Mr	28	10	0.01	2022	47	0.946	0.943	0.950
40	1.8Mr	28	20	0.05	3350	44	0.805	0.796	0.813
40	3.0Mr	28	20	0.05	3371	44	0.806	0.797	0.814
40	4.8Mr	28	20	0.05	4005	52	0.903	0.899	0.907
40	1.8Mr	28	20	0.01	3531	46	0.821	0.814	0.829
40	3.0Mr	28	20	0.01	3702	48	0.833	0.826	0.840
40	4.8Mr	28	20	0.01	4662	61	0.922	0.919	0.925
40	1.8Mr	28	30	0.05	4771	42	0.751	0.742	0.759
40	3.0Mr	28	30	0.05	4981	44	0.772	0.764	0.779
40	4.8Mr	28	30	0.05	6123	54	0.880	0.876	0.884
40	1.8Mr	28	30	0.01	4962	43	0.768	0.760	0.776
40	3.0Mr	28	30	0.01	5365	47	0.798	0.791	0.805
40	4.8Mr	28	30	0.01	6935	61	0.901	0.898	0.904
40	1.8Mr	28	40	0.05	5930	39	0.704	0.695	0.713
40	3.0Mr	28	40	0.05	6431	42	0.727	0.719	0.735
40	4.8Mr	28	40	0.05	8206	54	0.851	0.847	0.855
40	1.8Mr	28	40	0.01	6129	40	0.722	0.714	0.730
40	3.0Mr	28	40	0.01	6836	45	0.754	0.747	0.761
40	4.8Mr	28	40	0.01	9090	59	0.873	0.869	0.876
40	1.8Mr	28	50	0.05	6790	36	0.670	0.661	0.679
40	3.0Mr	28	50	0.05	7591	40	0.695	0.686	0.703
40	4.8Mr	28	50	0.05	9984	52	0.823	0.818	0.827
40	1.8Mr	28	50	0.01	6992	37	0.688	0.679	0.696
40	3.0Mr	28	50	0.01	8008	42	0.722	0.715	0.729
40	4.8Mr	28	50	0.01	10910	57	0.846	0.842	0.850
40	1.8Mr	28	60	0.05	7345	32	0.647	0.638	0.656
40	3.0Mr	28	60	0.05	8434	37	0.669	0.661	0.677
40	4.8Mr	28	60	0.05	11389	50	0.797	0.792	0.801
40	1.8Mr	28	60	0.01	7547	33	0.665	0.657	0.674
40	3.0Mr	28	60	0.01	8854	39	0.697	0.689	0.704
40	4.8Mr	28	60	0.01	12333	54	0.822	0.818	0.826
50	1.8Mr	28	10	0.05	1417	35	0.857	0.847	0.866
50	3.0Mr	28	10	0.05	1511	38	0.890	0.883	0.898
50	4.8Mr	28	10	0.05	1636	41	0.935	0.930	0.939
50	1.8Mr	28	10	0.01	1548	39	0.876	0.867	0.884
50	3.0Mr	28	10	0.01	1706	43	0.908	0.902	0.914
50	4.8Mr	28	10	0.01	2009	50	0.950	0.947	0.953
50	1.8Mr	28	20	0.05	3319	44	0.804	0.796	0.813
50	3.0Mr	28	20	0.05	3577	48	0.839	0.832	0.846
50	4.8Mr	28	20	0.05	4016	53	0.911	0.907	0.914
50	1.8Mr	28	20	0.01	3490	46	0.821	0.813	0.829
50	3.0Mr	28	20	0.01	3887	52	0.860	0.854	0.866
50	4.8Mr	28	20	0.01	4673	62	0.928	0.926	0.931
50	1.8Mr	28	30	0.05	4802	42	0.762	0.754	0.770
50	3.0Mr	28	30	0.05	5334	47	0.803	0.796	0.810
50	4.8Mr	28	30	0.05	6227	55	0.892	0.888	0.895
50	1.8Mr	28	30	0.01	4988	44	0.778	0.770	0.785
50	3.0Mr	28	30	0.01	5693	50	0.825	0.819	0.831
50	4.8Mr	28	30	0.01	7042	62	0.910	0.907	0.913
50	1.8Mr	28	40	0.05	5926	39	0.729	0.721	0.738
50	3.0Mr	28	40	0.05	6865	45	0.772	0.765	0.779
50	4.8Mr	28	40	0.05	8278	54	0.871	0.868	0.875
50	1.8Mr	28	40	0.01	6118	40	0.745	0.737	0.753
50	3.0Mr	28	40	0.01	7242	47	0.794	0.788	0.800
50	4.8Mr	28	40	0.01	9153	60	0.890	0.887	0.893
50	1.8Mr	28	50	0.05	6776	35	0.696	0.687	0.704
50	3.0Mr	28	50	0.05	8161	42	0.744	0.737	0.751
50	4.8Mr	28	50	0.05	10156	53	0.847	0.843	0.851
50	1.8Mr	28	50	0.01	6971	36	0.712	0.704	0.720
50	3.0Mr	28	50	0.01	8553	44	0.766	0.759	0.772
50	4.8Mr	28	50	0.01	11066	57	0.868	0.864	0.871
50	1.8Mr	28	60	0.05	7283	32	0.678	0.669	0.686
50	3.0Mr	28	60	0.05	9015	40	0.722	0.715	0.729
50	4.8Mr	28	60	0.05	11484	51	0.824	0.820	0.828
50	1.8Mr	28	60	0.01	7478	33	0.694	0.686	0.702
50	3.0Mr	28	60	0.01	9411	42	0.744	0.738	0.750
50	4.8Mr	28	60	0.01	12404	55	0.846	0.842	0.849
60	1.8Mr	28	10	0.05	1246	32	0.761	0.744	0.777
60	3.0Mr	28	10	0.05	1336	35	0.819	0.806	0.831
60	4.8Mr	28	10	0.05	1535	40	0.900	0.893	0.906
60	1.8Mr	28	10	0.01	1365	35	0.795	0.781	0.809
60	3.0Mr	28	10	0.01	1482	38	0.841	0.831	0.852
60	4.8Mr	28	10	0.01	1816	47	0.920	0.915	0.925
60	1.8Mr	28	20	0.05	2826	38	0.669	0.654	0.683
60	3.0Mr	28	20	0.05	3118	42	0.753	0.743	0.764
60	4.8Mr	28	20	0.05	3767	50	0.859	0.853	0.864
60	1.8Mr	28	20	0.01	2997	40	0.699	0.686	0.711
60	3.0Mr	28	20	0.01	3349	45	0.780	0.770	0.789
60	4.8Mr	28	20	0.01	4256	57	0.883	0.878	0.888
60	1.8Mr	28	30	0.05	3936	35	0.620	0.607	0.634
60	3.0Mr	28	30	0.05	4612	41	0.707	0.697	0.717
60	4.8Mr	28	30	0.05	5743	51	0.825	0.819	0.831
60	1.8Mr	28	30	0.01	4132	37	0.650	0.637	0.662
60	3.0Mr	28	30	0.01	4878	43	0.733	0.724	0.742
60	4.8Mr	28	30	0.01	6358	57	0.851	0.846	0.856
60	1.8Mr	28	40	0.05	4866	32	0.578	0.565	0.591
60	3.0Mr	28	40	0.05	5877	38	0.669	0.659	0.679
60	4.8Mr	28	40	0.05	7619	49	0.793	0.787	0.799
60	1.8Mr	28	40	0.01	5072	33	0.607	0.594	0.619
60	3.0Mr	28	40	0.01	6159	40	0.694	0.685	0.703
60	4.8Mr	28	40	0.01	8310	54	0.819	0.814	0.824
60	1.8Mr	28	50	0.05	5528	28	0.552	0.539	0.565
60	3.0Mr	28	50	0.05	6901	36	0.626	0.616	0.636
60	4.8Mr	28	50	0.05	9215	47	0.756	0.750	0.762
60	1.8Mr	28	50	0.01	5738	30	0.579	0.567	0.591
60	3.0Mr	28	50	0.01	7192	37	0.652	0.642	0.661
60	4.8Mr	28	50	0.01	9937	51	0.785	0.779	0.790
60	1.8Mr	28	60	0.05	5968	26	0.528	0.515	0.540
60	3.0Mr	28	60	0.05	7608	33	0.599	0.589	0.609
60	4.8Mr	28	60	0.05	10396	46	0.725	0.719	0.732
60	1.8Mr	28	60	0.01	6179	27	0.555	0.542	0.567
60	3.0Mr	28	60	0.01	7903	35	0.625	0.616	0.634
60	4.8Mr	28	60	0.01	11128	49	0.755	0.750	0.761
20	1.8Mr	50	10	0.05	2975	54	0.773	0.763	0.783
20	3.0Mr	50	10	0.05	2499	45	0.602	0.584	0.620
20	4.8Mr	50	10	0.05	3434	62	0.850	0.843	0.856
20	1.8Mr	50	10	0.01	3142	57	0.793	0.784	0.802
20	3.0Mr	50	10	0.01	2631	48	0.632	0.615	0.648
20	4.8Mr	50	10	0.01	3834	70	0.874	0.869	0.879
20	1.8Mr	50	20	0.05	4639	52	0.712	0.702	0.722
20	3.0Mr	50	20	0.05	3807	43	0.543	0.527	0.559
20	4.8Mr	50	20	0.05	5620	63	0.811	0.804	0.817
20	1.8Mr	50	20	0.01	4826	54	0.732	0.723	0.741
20	3.0Mr	50	20	0.01	3964	45	0.570	0.555	0.584
20	4.8Mr	50	20	0.01	6119	69	0.835	0.830	0.840
20	1.8Mr	50	30	0.05	5985	49	0.673	0.663	0.683
20	3.0Mr	50	30	0.05	4859	40	0.508	0.493	0.523
20	4.8Mr	50	30	0.05	7605	62	0.778	0.772	0.784
20	1.8Mr	50	30	0.01	6187	51	0.693	0.683	0.702
20	3.0Mr	50	30	0.01	5023	41	0.533	0.519	0.547
20	4.8Mr	50	30	0.01	8153	67	0.803	0.797	0.808
20	1.8Mr	50	40	0.05	7060	46	0.643	0.633	0.652
20	3.0Mr	50	40	0.05	5685	37	0.476	0.462	0.491
20	4.8Mr	50	40	0.05	9355	61	0.744	0.738	0.751
20	1.8Mr	50	40	0.01	7265	47	0.662	0.653	0.671
20	3.0Mr	50	40	0.01	5857	38	0.502	0.488	0.515
20	4.8Mr	50	40	0.01	9923	64	0.770	0.765	0.776
20	1.8Mr	50	50	0.05	7843	43	0.617	0.607	0.626
20	3.0Mr	50	50	0.05	6237	34	0.453	0.439	0.466
20	4.8Mr	50	50	0.05	10710	58	0.715	0.708	0.721
20	1.8Mr	50	50	0.01	8048	44	0.636	0.627	0.645
20	3.0Mr	50	50	0.01	6412	35	0.477	0.464	0.490
20	4.8Mr	50	50	0.01	11290	61	0.742	0.736	0.748
20	1.8Mr	50	60	0.05	8313	40	0.599	0.590	0.609
20	3.0Mr	50	60	0.05	6571	32	0.439	0.425	0.452
20	4.8Mr	50	60	0.05	11648	56	0.693	0.686	0.700
20	1.8Mr	50	60	0.01	8518	41	0.619	0.610	0.628
20	3.0Mr	50	60	0.01	6747	33	0.463	0.450	0.476
20	4.8Mr	50	60	0.01	12233	59	0.721	0.715	0.727
30	1.8Mr	50	10	0.05	2480	67	0.850	0.842	0.857
30	3.0Mr	50	10	0.05	2399	65	0.811	0.802	0.821
30	4.8Mr	50	10	0.05	2698	73	0.909	0.904	0.914
30	1.8Mr	50	10	0.01	2667	72	0.866	0.859	0.872
30	3.0Mr	50	10	0.01	2605	71	0.831	0.823	0.840
30	4.8Mr	50	10	0.01	3067	83	0.925	0.921	0.929
30	1.8Mr	50	20	0.05	4627	66	0.804	0.797	0.812
30	3.0Mr	50	20	0.05	4456	64	0.770	0.762	0.779
30	4.8Mr	50	20	0.05	5235	75	0.887	0.883	0.891
30	1.8Mr	50	20	0.01	4850	69	0.820	0.813	0.826
30	3.0Mr	50	20	0.01	4740	68	0.791	0.783	0.798
30	4.8Mr	50	20	0.01	5812	83	0.904	0.901	0.907
30	1.8Mr	50	30	0.05	6430	61	0.757	0.750	0.765
30	3.0Mr	50	30	0.05	6310	60	0.736	0.728	0.744
30	4.8Mr	50	30	0.05	7704	74	0.864	0.860	0.868
30	1.8Mr	50	30	0.01	6666	64	0.774	0.767	0.781
30	3.0Mr	50	30	0.01	6623	63	0.756	0.749	0.763
30	4.8Mr	50	30	0.01	8407	80	0.882	0.879	0.885
30	1.8Mr	50	40	0.05	7958	56	0.720	0.713	0.728
30	3.0Mr	50	40	0.05	7928	56	0.706	0.698	0.714
30	4.8Mr	50	40	0.05	10038	71	0.839	0.835	0.843
30	1.8Mr	50	40	0.01	8199	58	0.737	0.730	0.744
30	3.0Mr	50	40	0.01	8255	58	0.725	0.718	0.732
30	4.8Mr	50	40	0.01	10814	76	0.858	0.854	0.861
30	1.8Mr	50	50	0.05	9127	52	0.693	0.685	0.700
30	3.0Mr	50	50	0.05	9260	52	0.680	0.673	0.688
30	4.8Mr	50	50	0.05	12078	68	0.817	0.813	0.821
30	1.8Mr	50	50	0.01	9368	53	0.709	0.702	0.717
30	3.0Mr	50	50	0.01	9597	54	0.700	0.692	0.707
30	4.8Mr	50	50	0.01	12886	73	0.837	0.833	0.840
30	1.8Mr	50	60	0.05	9840	49	0.674	0.666	0.681
30	3.0Mr	50	60	0.05	10128	50	0.659	0.651	0.666
30	4.8Mr	50	60	0.05	13529	67	0.794	0.790	0.799
30	1.8Mr	50	60	0.01	10081	50	0.691	0.683	0.698
30	3.0Mr	50	60	0.01	10466	52	0.678	0.671	0.686
30	4.8Mr	50	60	0.01	14350	71	0.816	0.812	0.819
40	1.8Mr	50	10	0.05	2426	67	0.833	0.824	0.842
40	3.0Mr	50	10	0.05	2462	68	0.860	0.852	0.867
40	4.8Mr	50	10	0.05	2752	76	0.925	0.921	0.929
40	1.8Mr	50	10	0.01	2591	71	0.849	0.841	0.856
40	3.0Mr	50	10	0.01	2693	74	0.877	0.871	0.883
40	4.8Mr	50	10	0.01	3112	85	0.937	0.934	0.940
40	1.8Mr	50	20	0.05	4510	63	0.781	0.772	0.788
40	3.0Mr	50	20	0.05	4751	67	0.819	0.812	0.826
40	4.8Mr	50	20	0.05	5423	76	0.906	0.903	0.909
40	1.8Mr	50	20	0.01	4708	66	0.796	0.789	0.803
40	3.0Mr	50	20	0.01	5061	71	0.836	0.831	0.842
40	4.8Mr	50	20	0.01	5965	84	0.918	0.915	0.921
40	1.8Mr	50	30	0.05	6318	58	0.732	0.723	0.740
40	3.0Mr	50	30	0.05	6837	63	0.786	0.780	0.793
40	4.8Mr	50	30	0.05	8032	74	0.881	0.878	0.885
40	1.8Mr	50	30	0.01	6534	60	0.748	0.740	0.755
40	3.0Mr	50	30	0.01	7184	66	0.804	0.798	0.809
40	4.8Mr	50	30	0.01	8698	80	0.895	0.892	0.898
40	1.8Mr	50	40	0.05	7761	54	0.691	0.683	0.699
40	3.0Mr	50	40	0.05	8637	60	0.755	0.748	0.761
40	4.8Mr	50	40	0.05	10491	73	0.852	0.848	0.856
40	1.8Mr	50	40	0.01	7981	55	0.708	0.700	0.715
40	3.0Mr	50	40	0.01	9009	63	0.773	0.767	0.779
40	4.8Mr	50	40	0.01	11221	78	0.868	0.864	0.871
40	1.8Mr	50	50	0.05	8591	50	0.671	0.662	0.679
40	3.0Mr	50	50	0.05	9793	57	0.730	0.723	0.736
40	4.8Mr	50	50	0.05	12145	71	0.831	0.827	0.835
40	1.8Mr	50	50	0.01	8812	52	0.688	0.680	0.695
40	3.0Mr	50	50	0.01	10172	60	0.748	0.742	0.754
40	4.8Mr	50	50	0.01	12898	76	0.848	0.845	0.852
40	1.8Mr	50	60	0.05	9290	46	0.654	0.646	0.662
40	3.0Mr	50	60	0.05	10893	54	0.707	0.700	0.713
40	4.8Mr	50	60	0.05	13783	68	0.810	0.806	0.814
40	1.8Mr	50	60	0.01	9511	47	0.671	0.663	0.679
40	3.0Mr	50	60	0.01	11276	56	0.726	0.720	0.732
40	4.8Mr	50	60	0.01	14547	72	0.828	0.824	0.832
50	1.8Mr	50	10	0.05	2562	67	0.828	0.819	0.836
50	3.0Mr	50	10	0.05	2364	62	0.778	0.767	0.789
50	4.8Mr	50	10	0.05	2842	75	0.904	0.900	0.909
50	1.8Mr	50	10	0.01	2701	71	0.842	0.834	0.849
50	3.0Mr	50	10	0.01	2521	66	0.799	0.789	0.809
50	4.8Mr	50	10	0.01	3177	83	0.918	0.914	0.922
50	1.8Mr	50	20	0.05	4662	63	0.776	0.768	0.784
50	3.0Mr	50	20	0.05	4379	59	0.732	0.722	0.741
50	4.8Mr	50	20	0.05	5520	75	0.879	0.874	0.883
50	1.8Mr	50	20	0.01	4823	65	0.790	0.782	0.797
50	3.0Mr	50	20	0.01	4572	62	0.751	0.741	0.759
50	4.8Mr	50	20	0.01	5976	81	0.892	0.888	0.896
50	1.8Mr	50	30	0.05	6406	58	0.728	0.720	0.736
50	3.0Mr	50	30	0.05	6019	55	0.689	0.680	0.699
50	4.8Mr	50	30	0.05	7977	72	0.848	0.844	0.852
50	1.8Mr	50	30	0.01	6574	60	0.742	0.734	0.749
50	3.0Mr	50	30	0.01	6223	56	0.708	0.699	0.716
50	4.8Mr	50	30	0.01	8494	77	0.863	0.859	0.867
50	1.8Mr	50	40	0.05	7811	53	0.688	0.679	0.696
50	3.0Mr	50	40	0.05	7481	51	0.659	0.650	0.668
50	4.8Mr	50	40	0.05	10276	70	0.816	0.812	0.821
50	1.8Mr	50	40	0.01	7983	54	0.702	0.694	0.709
50	3.0Mr	50	40	0.01	7690	52	0.676	0.668	0.685
50	4.8Mr	50	40	0.01	10824	74	0.832	0.828	0.836
50	1.8Mr	50	50	0.05	8632	50	0.665	0.657	0.673
50	3.0Mr	50	50	0.05	8366	48	0.639	0.630	0.648
50	4.8Mr	50	50	0.05	11813	68	0.796	0.791	0.800
50	1.8Mr	50	50	0.01	8806	51	0.679	0.671	0.687
50	3.0Mr	50	50	0.01	8577	50	0.656	0.647	0.664
50	4.8Mr	50	50	0.01	12372	71	0.812	0.808	0.816
50	1.8Mr	50	60	0.05	9288	46	0.647	0.638	0.655
50	3.0Mr	50	60	0.05	9110	45	0.622	0.613	0.631
50	4.8Mr	50	60	0.05	13177	66	0.773	0.769	0.778
50	1.8Mr	50	60	0.01	9462	47	0.661	0.653	0.669
50	3.0Mr	50	60	0.01	9322	46	0.639	0.630	0.647
50	4.8Mr	50	60	0.01	13745	68	0.791	0.786	0.795
60	1.8Mr	50	10	0.05	2711	68	0.853	0.846	0.860
60	3.0Mr	50	10	0.05	2533	64	0.786	0.775	0.796
60	4.8Mr	50	10	0.05	2978	75	0.909	0.905	0.913
60	1.8Mr	50	10	0.01	2874	72	0.867	0.861	0.874
60	3.0Mr	50	10	0.01	2700	68	0.805	0.795	0.814
60	4.8Mr	50	10	0.01	3336	84	0.922	0.919	0.926
60	1.8Mr	50	20	0.05	5033	66	0.810	0.803	0.817
60	3.0Mr	50	20	0.05	4565	60	0.734	0.725	0.744
60	4.8Mr	50	20	0.05	5687	74	0.883	0.879	0.887
60	1.8Mr	50	20	0.01	5229	68	0.823	0.817	0.829
60	3.0Mr	50	20	0.01	4785	62	0.753	0.744	0.761
60	4.8Mr	50	20	0.01	6222	81	0.898	0.895	0.902
60	1.8Mr	50	30	0.05	6793	61	0.767	0.760	0.774
60	3.0Mr	50	30	0.05	6200	55	0.690	0.681	0.699
60	4.8Mr	50	30	0.05	8125	72	0.856	0.851	0.860
60	1.8Mr	50	30	0.01	6999	62	0.780	0.773	0.786
60	3.0Mr	50	30	0.01	6447	57	0.709	0.700	0.717
60	4.8Mr	50	30	0.01	8738	78	0.871	0.868	0.875
60	1.8Mr	50	40	0.05	8326	55	0.731	0.724	0.738
60	3.0Mr	50	40	0.05	7679	51	0.652	0.643	0.661
60	4.8Mr	50	40	0.05	10503	70	0.828	0.824	0.833
60	1.8Mr	50	40	0.01	8536	57	0.744	0.738	0.751
60	3.0Mr	50	40	0.01	7940	53	0.670	0.662	0.679
60	4.8Mr	50	40	0.01	11176	74	0.845	0.841	0.849
60	1.8Mr	50	50	0.05	9251	52	0.711	0.704	0.718
60	3.0Mr	50	50	0.05	8565	48	0.633	0.624	0.642
60	4.8Mr	50	50	0.05	12086	68	0.809	0.804	0.813
60	1.8Mr	50	50	0.01	9462	53	0.724	0.717	0.731
60	3.0Mr	50	50	0.01	8832	49	0.650	0.642	0.659
60	4.8Mr	50	50	0.01	12788	72	0.826	0.822	0.830
60	1.8Mr	50	60	0.05	10009	49	0.689	0.681	0.696
60	3.0Mr	50	60	0.05	9374	46	0.608	0.599	0.617
60	4.8Mr	50	60	0.05	13552	66	0.784	0.779	0.788
60	1.8Mr	50	60	0.01	10220	50	0.702	0.695	0.709
60	3.0Mr	50	60	0.01	9644	47	0.626	0.618	0.635
60	4.8Mr	50	60	0.01	14262	69	0.802	0.798	0.807
20	1.8Mr	87	10	0.05	1460	38	0.777	0.762	0.791
20	3.0Mr	87	10	0.05	889	23	0.423	0.384	0.461
20	4.8Mr	87	10	0.05	1570	40	0.782	0.768	0.795
20	1.8Mr	87	10	0.01	1565	40	0.802	0.789	0.814
20	3.0Mr	87	10	0.01	954	25	0.477	0.442	0.511
20	4.8Mr	87	10	0.01	1849	47	0.832	0.822	0.842
20	1.8Mr	87	20	0.05	3307	39	0.721	0.709	0.732
20	3.0Mr	87	20	0.05	1889	22	0.425	0.398	0.450
20	4.8Mr	87	20	0.05	3731	44	0.756	0.746	0.765
20	1.8Mr	87	20	0.01	3443	40	0.740	0.729	0.750
20	3.0Mr	87	20	0.01	1997	23	0.460	0.436	0.485
20	4.8Mr	87	20	0.01	4225	49	0.798	0.790	0.805
20	1.8Mr	87	30	0.05	5054	34	0.662	0.651	0.673
20	3.0Mr	87	30	0.05	2881	20	0.386	0.364	0.408
20	4.8Mr	87	30	0.05	6171	42	0.709	0.700	0.718
20	1.8Mr	87	30	0.01	5208	35	0.680	0.670	0.691
20	3.0Mr	87	30	0.01	3024	20	0.417	0.396	0.437
20	4.8Mr	87	30	0.01	6816	46	0.749	0.741	0.756
20	1.8Mr	87	40	0.05	5669	34	0.639	0.628	0.650
20	3.0Mr	87	40	0.05	3257	20	0.361	0.340	0.382
20	4.8Mr	87	40	0.05	7179	43	0.687	0.678	0.696
20	1.8Mr	87	40	0.01	5826	35	0.658	0.647	0.668
20	3.0Mr	87	40	0.01	3409	20	0.391	0.371	0.411
20	4.8Mr	87	40	0.01	7851	47	0.725	0.718	0.733
20	1.8Mr	87	50	0.05	6322	31	0.612	0.601	0.623
20	3.0Mr	87	50	0.05	3688	18	0.337	0.316	0.357
20	4.8Mr	87	50	0.05	8351	41	0.660	0.652	0.669
20	1.8Mr	87	50	0.01	6480	32	0.630	0.620	0.640
20	3.0Mr	87	50	0.01	3852	19	0.367	0.348	0.387
20	4.8Mr	87	50	0.01	9065	45	0.699	0.692	0.707
20	1.8Mr	87	60	0.05	6775	30	0.592	0.581	0.603
20	3.0Mr	87	60	0.05	3976	17	0.330	0.310	0.349
20	4.8Mr	87	60	0.05	9243	40	0.639	0.631	0.648
20	1.8Mr	87	60	0.01	6933	30	0.610	0.600	0.621
20	3.0Mr	87	60	0.01	4142	18	0.359	0.340	0.378
20	4.8Mr	87	60	0.01	9972	43	0.678	0.671	0.686
30	1.8Mr	87	10	0.05	1521	42	0.804	0.791	0.816
30	3.0Mr	87	10	0.05	1268	35	0.653	0.630	0.675
30	4.8Mr	87	10	0.05	1766	49	0.876	0.868	0.883
30	1.8Mr	87	10	0.01	1620	45	0.821	0.809	0.832
30	3.0Mr	87	10	0.01	1331	37	0.676	0.655	0.696
30	4.8Mr	87	10	0.01	2029	56	0.896	0.889	0.902
30	1.8Mr	87	20	0.05	3174	42	0.737	0.725	0.748
30	3.0Mr	87	20	0.05	2518	34	0.554	0.535	0.573
30	4.8Mr	87	20	0.05	3884	52	0.829	0.821	0.835
30	1.8Mr	87	20	0.01	3306	44	0.753	0.742	0.763
30	3.0Mr	87	20	0.01	2600	35	0.576	0.557	0.593
30	4.8Mr	87	20	0.01	4312	57	0.852	0.846	0.858
30	1.8Mr	87	30	0.05	4656	37	0.675	0.664	0.686
30	3.0Mr	87	30	0.05	3673	29	0.503	0.485	0.519
30	4.8Mr	87	30	0.05	6150	48	0.778	0.771	0.785
30	1.8Mr	87	30	0.01	4796	38	0.691	0.681	0.702
30	3.0Mr	87	30	0.01	3774	30	0.521	0.505	0.537
30	4.8Mr	87	30	0.01	6667	52	0.805	0.799	0.811
30	1.8Mr	87	40	0.05	5382	34	0.642	0.631	0.653
30	3.0Mr	87	40	0.05	4196	26	0.469	0.453	0.486
30	4.8Mr	87	40	0.05	7404	46	0.743	0.735	0.750
30	1.8Mr	87	40	0.01	5524	35	0.658	0.647	0.668
30	3.0Mr	87	40	0.01	4302	27	0.488	0.472	0.504
30	4.8Mr	87	40	0.01	7954	50	0.771	0.764	0.777
30	1.8Mr	87	50	0.05	6059	30	0.606	0.594	0.617
30	3.0Mr	87	50	0.05	4740	23	0.449	0.433	0.465
30	4.8Mr	87	50	0.05	8711	43	0.711	0.704	0.719
30	1.8Mr	87	50	0.01	6201	31	0.622	0.611	0.633
30	3.0Mr	87	50	0.01	4850	24	0.467	0.451	0.482
30	4.8Mr	87	50	0.01	9286	46	0.740	0.733	0.746
30	1.8Mr	87	60	0.05	6433	28	0.587	0.575	0.598
30	3.0Mr	87	60	0.05	5107	22	0.432	0.416	0.448
30	4.8Mr	87	60	0.05	9576	41	0.687	0.679	0.694
30	1.8Mr	87	60	0.01	6577	28	0.603	0.593	0.614
30	3.0Mr	87	60	0.01	5217	22	0.450	0.434	0.465
30	4.8Mr	87	60	0.01	10163	44	0.716	0.710	0.723
40	1.8Mr	87	10	0.05	1587	49	0.847	0.836	0.856
40	3.0Mr	87	10	0.05	1596	49	0.853	0.843	0.862
40	4.8Mr	87	10	0.05	1820	56	0.931	0.926	0.935
40	1.8Mr	87	10	0.01	1709	53	0.861	0.852	0.869
40	3.0Mr	87	10	0.01	1748	54	0.872	0.863	0.879
40	4.8Mr	87	10	0.01	2152	67	0.944	0.940	0.947
40	1.8Mr	87	20	0.05	3415	49	0.784	0.775	0.793
40	3.0Mr	87	20	0.05	3518	51	0.807	0.799	0.815
40	4.8Mr	87	20	0.05	4206	60	0.905	0.901	0.909
40	1.8Mr	87	20	0.01	3583	51	0.800	0.792	0.808
40	3.0Mr	87	20	0.01	3738	54	0.826	0.819	0.833
40	4.8Mr	87	20	0.01	4771	68	0.921	0.918	0.924
40	1.8Mr	87	30	0.05	4881	44	0.736	0.726	0.745
40	3.0Mr	87	30	0.05	5218	47	0.770	0.762	0.777
40	4.8Mr	87	30	0.05	6493	58	0.883	0.879	0.887
40	1.8Mr	87	30	0.01	5072	46	0.752	0.743	0.760
40	3.0Mr	87	30	0.01	5468	49	0.788	0.781	0.795
40	4.8Mr	87	30	0.01	7187	65	0.900	0.897	0.903
40	1.8Mr	87	40	0.05	6032	40	0.696	0.687	0.705
40	3.0Mr	87	40	0.05	6589	44	0.738	0.730	0.746
40	4.8Mr	87	40	0.05	8536	57	0.861	0.857	0.865
40	1.8Mr	87	40	0.01	6228	41	0.713	0.704	0.721
40	3.0Mr	87	40	0.01	6849	46	0.757	0.750	0.764
40	4.8Mr	87	40	0.01	9280	62	0.878	0.875	0.882
40	1.8Mr	87	50	0.05	6944	37	0.662	0.653	0.671
40	3.0Mr	87	50	0.05	7653	40	0.715	0.707	0.722
40	4.8Mr	87	50	0.05	10266	54	0.839	0.835	0.843
40	1.8Mr	87	50	0.01	7141	38	0.679	0.670	0.688
40	3.0Mr	87	50	0.01	7919	42	0.733	0.726	0.740
40	4.8Mr	87	50	0.01	11039	58	0.858	0.854	0.861
40	1.8Mr	87	60	0.05	7528	33	0.640	0.630	0.649
40	3.0Mr	87	60	0.05	8414	37	0.692	0.684	0.700
40	4.8Mr	87	60	0.05	11602	51	0.818	0.814	0.822
40	1.8Mr	87	60	0.01	7725	34	0.657	0.648	0.665
40	3.0Mr	87	60	0.01	8682	39	0.710	0.703	0.718
40	4.8Mr	87	60	0.01	12385	55	0.838	0.834	0.841
50	1.8Mr	87	10	0.05	1597	51	0.835	0.825	0.846
50	3.0Mr	87	10	0.05	1582	51	0.859	0.849	0.867
50	4.8Mr	87	10	0.05	1792	57	0.930	0.925	0.934
50	1.8Mr	87	10	0.01	1720	55	0.853	0.844	0.862
50	3.0Mr	87	10	0.01	1731	56	0.878	0.870	0.885
50	4.8Mr	87	10	0.01	2136	69	0.945	0.942	0.948
50	1.8Mr	87	20	0.05	3526	51	0.780	0.771	0.789
50	3.0Mr	87	20	0.05	3580	52	0.821	0.814	0.829
50	4.8Mr	87	20	0.05	4281	62	0.911	0.908	0.915
50	1.8Mr	87	20	0.01	3687	53	0.797	0.788	0.805
50	3.0Mr	87	20	0.01	3799	55	0.839	0.833	0.846
50	4.8Mr	87	20	0.01	4822	70	0.925	0.922	0.928
50	1.8Mr	87	30	0.05	5066	47	0.736	0.727	0.745
50	3.0Mr	87	30	0.05	5238	48	0.787	0.779	0.794
50	4.8Mr	87	30	0.05	6572	60	0.891	0.887	0.894
50	1.8Mr	87	30	0.01	5242	48	0.751	0.743	0.760
50	3.0Mr	87	30	0.01	5496	51	0.804	0.798	0.811
50	4.8Mr	87	30	0.01	7249	67	0.905	0.902	0.908
50	1.8Mr	87	40	0.05	6222	42	0.700	0.691	0.708
50	3.0Mr	87	40	0.05	6539	44	0.761	0.753	0.768
50	4.8Mr	87	40	0.05	8578	58	0.870	0.866	0.874
50	1.8Mr	87	40	0.01	6404	43	0.715	0.707	0.724
50	3.0Mr	87	40	0.01	6810	46	0.778	0.771	0.785
50	4.8Mr	87	40	0.01	9304	63	0.885	0.882	0.888
50	1.8Mr	87	50	0.05	7088	38	0.669	0.660	0.678
50	3.0Mr	87	50	0.05	7661	41	0.733	0.725	0.740
50	4.8Mr	87	50	0.05	10357	56	0.847	0.843	0.851
50	1.8Mr	87	50	0.01	7271	39	0.685	0.677	0.694
50	3.0Mr	87	50	0.01	7939	43	0.750	0.744	0.757
50	4.8Mr	87	50	0.01	11117	60	0.863	0.860	0.867
50	1.8Mr	87	60	0.05	7602	35	0.651	0.642	0.660
50	3.0Mr	87	60	0.05	8412	39	0.712	0.704	0.719
50	4.8Mr	87	60	0.05	11631	54	0.828	0.823	0.832
50	1.8Mr	87	60	0.01	7786	36	0.667	0.658	0.675
50	3.0Mr	87	60	0.01	8693	40	0.730	0.723	0.737
50	4.8Mr	87	60	0.01	12406	57	0.845	0.842	0.849
60	1.8Mr	87	10	0.05	1505	49	0.820	0.808	0.832
60	3.0Mr	87	10	0.05	1494	48	0.801	0.788	0.814
60	4.8Mr	87	10	0.05	1765	57	0.909	0.903	0.914
60	1.8Mr	87	10	0.01	1610	52	0.837	0.827	0.847
60	3.0Mr	87	10	0.01	1615	52	0.826	0.815	0.837
60	4.8Mr	87	10	0.01	2042	66	0.927	0.922	0.931
60	1.8Mr	87	20	0.05	3221	47	0.744	0.733	0.755
60	3.0Mr	87	20	0.05	3250	48	0.755	0.745	0.765
60	4.8Mr	87	20	0.05	4053	59	0.879	0.874	0.884
60	1.8Mr	87	20	0.01	3348	49	0.760	0.749	0.770
60	3.0Mr	87	20	0.01	3419	50	0.776	0.766	0.785
60	4.8Mr	87	20	0.01	4514	66	0.897	0.893	0.901
60	1.8Mr	87	30	0.05	4521	43	0.709	0.698	0.719
60	3.0Mr	87	30	0.05	4622	44	0.710	0.700	0.720
60	4.8Mr	87	30	0.05	6103	58	0.853	0.848	0.858
60	1.8Mr	87	30	0.01	4659	44	0.724	0.714	0.734
60	3.0Mr	87	30	0.01	4821	46	0.731	0.721	0.740
60	4.8Mr	87	30	0.01	6633	63	0.871	0.867	0.875
60	1.8Mr	87	40	0.05	5549	38	0.668	0.658	0.678
60	3.0Mr	87	40	0.05	5790	39	0.671	0.661	0.680
60	4.8Mr	87	40	0.05	7981	54	0.828	0.823	0.833
60	1.8Mr	87	40	0.01	5688	39	0.683	0.673	0.693
60	3.0Mr	87	40	0.01	6006	41	0.691	0.682	0.700
60	4.8Mr	87	40	0.01	8556	58	0.846	0.842	0.851
60	1.8Mr	87	50	0.05	6290	34	0.638	0.627	0.648
60	3.0Mr	87	50	0.05	6691	36	0.641	0.631	0.651
60	4.8Mr	87	50	0.05	9563	52	0.800	0.794	0.805
60	1.8Mr	87	50	0.01	6429	35	0.653	0.643	0.662
60	3.0Mr	87	50	0.01	6909	37	0.661	0.652	0.670
60	4.8Mr	87	50	0.01	10160	55	0.819	0.814	0.823
60	1.8Mr	87	60	0.05	6714	31	0.616	0.605	0.626
60	3.0Mr	87	60	0.05	7282	34	0.623	0.613	0.632
60	4.8Mr	87	60	0.05	10629	50	0.780	0.775	0.786
60	1.8Mr	87	60	0.01	6853	32	0.631	0.621	0.641
60	3.0Mr	87	60	0.01	7501	35	0.643	0.633	0.652
60	4.8Mr	87	60	0.01	11237	53	0.800	0.795	0.805
20	1.8Mr	88	10	0.05	2680	39	0.834	0.826	0.842
20	3.0Mr	88	10	0.05	1873	27	0.539	0.516	0.561
20	4.8Mr	88	10	0.05	2852	41	0.827	0.819	0.835
20	1.8Mr	88	10	0.01	2874	42	0.852	0.845	0.859
20	3.0Mr	88	10	0.01	2082	30	0.585	0.565	0.605
20	4.8Mr	88	10	0.01	3459	50	0.868	0.862	0.874
20	1.8Mr	88	20	0.05	4394	39	0.784	0.776	0.792
20	3.0Mr	88	20	0.05	3067	27	0.491	0.472	0.510
20	4.8Mr	88	20	0.05	4992	44	0.796	0.789	0.803
20	1.8Mr	88	20	0.01	4616	41	0.802	0.795	0.810
20	3.0Mr	88	20	0.01	3350	30	0.535	0.517	0.552
20	4.8Mr	88	20	0.01	5791	51	0.835	0.830	0.841
20	1.8Mr	88	30	0.05	5707	37	0.745	0.736	0.753
20	3.0Mr	88	30	0.05	4015	26	0.463	0.446	0.480
20	4.8Mr	88	30	0.05	6883	44	0.764	0.757	0.771
20	1.8Mr	88	30	0.01	5936	38	0.763	0.755	0.770
20	3.0Mr	88	30	0.01	4330	28	0.504	0.488	0.519
20	4.8Mr	88	30	0.01	7782	50	0.804	0.798	0.809
20	1.8Mr	88	40	0.05	6679	34	0.709	0.700	0.717
20	3.0Mr	88	40	0.05	4747	24	0.435	0.419	0.451
20	4.8Mr	88	40	0.05	8480	44	0.730	0.723	0.737
20	1.8Mr	88	40	0.01	6915	35	0.727	0.719	0.735
20	3.0Mr	88	40	0.01	5087	26	0.473	0.458	0.488
20	4.8Mr	88	40	0.01	9432	48	0.770	0.764	0.775
20	1.8Mr	88	50	0.05	7460	32	0.685	0.676	0.693
20	3.0Mr	88	50	0.05	5319	23	0.405	0.389	0.421
20	4.8Mr	88	50	0.05	9834	42	0.700	0.693	0.707
20	1.8Mr	88	50	0.01	7696	33	0.703	0.696	0.711
20	3.0Mr	88	50	0.01	5675	24	0.444	0.429	0.458
20	4.8Mr	88	50	0.01	10818	47	0.740	0.734	0.746
20	1.8Mr	88	60	0.05	7894	30	0.669	0.661	0.678
20	3.0Mr	88	60	0.05	5658	22	0.387	0.372	0.403
20	4.8Mr	88	60	0.05	10687	41	0.678	0.671	0.685
20	1.8Mr	88	60	0.01	8131	31	0.688	0.680	0.696
20	3.0Mr	88	60	0.01	6022	23	0.424	0.410	0.439
20	4.8Mr	88	60	0.01	11698	45	0.718	0.712	0.724
30	1.8Mr	88	10	0.05	2579	46	0.836	0.828	0.844
30	3.0Mr	88	10	0.05	2418	43	0.816	0.806	0.825
30	4.8Mr	88	10	0.05	2922	52	0.911	0.906	0.915
30	1.8Mr	88	10	0.01	2733	49	0.852	0.844	0.859
30	3.0Mr	88	10	0.01	2595	46	0.837	0.828	0.845
30	4.8Mr	88	10	0.01	3427	61	0.928	0.924	0.931
30	1.8Mr	88	20	0.05	4240	46	0.789	0.781	0.797
30	3.0Mr	88	20	0.05	4078	44	0.767	0.758	0.776
30	4.8Mr	88	20	0.05	5180	56	0.886	0.882	0.890
30	1.8Mr	88	20	0.01	4416	48	0.805	0.797	0.812
30	3.0Mr	88	20	0.01	4302	46	0.789	0.781	0.797
30	4.8Mr	88	20	0.01	5850	63	0.905	0.901	0.908
30	1.8Mr	88	30	0.05	5504	43	0.746	0.738	0.754
30	3.0Mr	88	30	0.05	5435	43	0.734	0.725	0.742
30	4.8Mr	88	30	0.05	7205	57	0.863	0.858	0.867
30	1.8Mr	88	30	0.01	5685	45	0.762	0.754	0.770
30	3.0Mr	88	30	0.01	5672	45	0.754	0.746	0.762
30	4.8Mr	88	30	0.01	7937	63	0.882	0.879	0.885
30	1.8Mr	88	40	0.05	6534	37	0.712	0.703	0.720
30	3.0Mr	88	40	0.05	6714	38	0.705	0.696	0.713
30	4.8Mr	88	40	0.05	9174	51	0.841	0.837	0.845
30	1.8Mr	88	40	0.01	6718	38	0.728	0.720	0.735
30	3.0Mr	88	40	0.01	6962	39	0.724	0.716	0.732
30	4.8Mr	88	40	0.01	9954	56	0.861	0.857	0.864
30	1.8Mr	88	50	0.05	7257	33	0.684	0.675	0.692
30	3.0Mr	88	50	0.05	7675	35	0.679	0.670	0.687
30	4.8Mr	88	50	0.05	10773	49	0.814	0.809	0.818
30	1.8Mr	88	50	0.01	7442	34	0.700	0.692	0.708
30	3.0Mr	88	50	0.01	7929	36	0.698	0.690	0.706
30	4.8Mr	88	50	0.01	11588	52	0.835	0.832	0.839
30	1.8Mr	88	60	0.05	7696	30	0.666	0.658	0.675
30	3.0Mr	88	60	0.05	8314	33	0.660	0.652	0.668
30	4.8Mr	88	60	0.05	11874	47	0.795	0.790	0.800
30	1.8Mr	88	60	0.01	7882	31	0.683	0.675	0.691
30	3.0Mr	88	60	0.01	8568	34	0.679	0.671	0.687
30	4.8Mr	88	60	0.01	12696	50	0.818	0.814	0.822
40	1.8Mr	88	10	0.05	2483	47	0.826	0.817	0.834
40	3.0Mr	88	10	0.05	2203	42	0.741	0.727	0.754
40	4.8Mr	88	10	0.05	2755	52	0.884	0.878	0.890
40	1.8Mr	88	10	0.01	2632	50	0.841	0.833	0.849
40	3.0Mr	88	10	0.01	2464	47	0.782	0.771	0.792
40	4.8Mr	88	10	0.01	3269	62	0.910	0.905	0.914
40	1.8Mr	88	20	0.05	4142	47	0.779	0.771	0.787
40	3.0Mr	88	20	0.05	3786	43	0.683	0.671	0.695
40	4.8Mr	88	20	0.05	4932	55	0.857	0.852	0.862
40	1.8Mr	88	20	0.01	4314	49	0.795	0.787	0.802
40	3.0Mr	88	20	0.01	4114	46	0.723	0.713	0.733
40	4.8Mr	88	20	0.01	5609	63	0.883	0.879	0.887
40	1.8Mr	88	30	0.05	5471	43	0.735	0.727	0.744
40	3.0Mr	88	30	0.05	5065	40	0.656	0.645	0.667
40	4.8Mr	88	30	0.05	6908	54	0.832	0.826	0.837
40	1.8Mr	88	30	0.01	5649	44	0.751	0.743	0.759
40	3.0Mr	88	30	0.01	5417	43	0.692	0.682	0.702
40	4.8Mr	88	30	0.01	7678	60	0.857	0.853	0.861
40	1.8Mr	88	40	0.05	6485	39	0.702	0.693	0.710
40	3.0Mr	88	40	0.05	6163	37	0.623	0.612	0.633
40	4.8Mr	88	40	0.05	8696	53	0.804	0.799	0.809
40	1.8Mr	88	40	0.01	6667	40	0.718	0.709	0.726
40	3.0Mr	88	40	0.01	6538	40	0.658	0.648	0.668
40	4.8Mr	88	40	0.01	9517	58	0.831	0.826	0.835
40	1.8Mr	88	50	0.05	7186	36	0.671	0.663	0.680
40	3.0Mr	88	50	0.05	6993	35	0.600	0.589	0.610
40	4.8Mr	88	50	0.05	10153	50	0.778	0.773	0.784
40	1.8Mr	88	50	0.01	7368	36	0.688	0.679	0.696
40	3.0Mr	88	50	0.01	7376	37	0.634	0.625	0.644
40	4.8Mr	88	50	0.01	10997	54	0.806	0.802	0.811
40	1.8Mr	88	60	0.05	7667	32	0.653	0.644	0.662
40	3.0Mr	88	60	0.05	7592	32	0.576	0.566	0.587
40	4.8Mr	88	60	0.05	11248	47	0.755	0.749	0.760
40	1.8Mr	88	60	0.01	7850	33	0.669	0.661	0.678
40	3.0Mr	88	60	0.01	7981	33	0.610	0.601	0.620
40	4.8Mr	88	60	0.01	12106	51	0.784	0.779	0.789
50	1.8Mr	88	10	0.05	2210	46	0.812	0.802	0.822
50	3.0Mr	88	10	0.05	2531	52	0.880	0.874	0.886
50	4.8Mr	88	10	0.05	2738	57	0.924	0.920	0.928
50	1.8Mr	88	10	0.01	2355	49	0.832	0.823	0.841
50	3.0Mr	88	10	0.01	2808	58	0.897	0.891	0.902
50	4.8Mr	88	10	0.01	3228	67	0.939	0.936	0.942
50	1.8Mr	88	20	0.05	3779	45	0.753	0.743	0.762
50	3.0Mr	88	20	0.05	4499	53	0.843	0.837	0.848
50	4.8Mr	88	20	0.05	5052	60	0.899	0.895	0.903
50	1.8Mr	88	20	0.01	3949	47	0.773	0.764	0.782
50	3.0Mr	88	20	0.01	4864	57	0.860	0.855	0.865
50	4.8Mr	88	20	0.01	5720	68	0.916	0.913	0.919
50	1.8Mr	88	30	0.05	4876	40	0.707	0.698	0.717
50	3.0Mr	88	30	0.05	6130	50	0.817	0.811	0.823
50	4.8Mr	88	30	0.05	7065	57	0.882	0.878	0.885
50	1.8Mr	88	30	0.01	5053	41	0.728	0.719	0.737
50	3.0Mr	88	30	0.01	6534	53	0.834	0.829	0.840
50	4.8Mr	88	30	0.01	7816	63	0.899	0.896	0.902
50	1.8Mr	88	40	0.05	5735	36	0.671	0.661	0.681
50	3.0Mr	88	40	0.05	7581	47	0.792	0.786	0.798
50	4.8Mr	88	40	0.05	8963	56	0.861	0.857	0.865
50	1.8Mr	88	40	0.01	5913	37	0.692	0.683	0.701
50	3.0Mr	88	40	0.01	8008	50	0.810	0.804	0.815
50	4.8Mr	88	40	0.01	9759	60	0.879	0.876	0.882
50	1.8Mr	88	50	0.05	6379	32	0.648	0.638	0.658
50	3.0Mr	88	50	0.05	8763	44	0.768	0.762	0.774
50	4.8Mr	88	50	0.05	10583	53	0.840	0.836	0.844
50	1.8Mr	88	50	0.01	6559	33	0.668	0.659	0.677
50	3.0Mr	88	50	0.01	9197	46	0.786	0.780	0.791
50	4.8Mr	88	50	0.01	11409	57	0.859	0.855	0.862
50	1.8Mr	88	60	0.05	6749	30	0.636	0.626	0.646
50	3.0Mr	88	60	0.05	9585	42	0.749	0.743	0.755
50	4.8Mr	88	60	0.05	11749	52	0.821	0.817	0.825
50	1.8Mr	88	60	0.01	6930	30	0.656	0.647	0.665
50	3.0Mr	88	60	0.01	10025	44	0.768	0.763	0.774
50	4.8Mr	88	60	0.01	12590	55	0.841	0.837	0.844
60	1.8Mr	88	10	0.05	2217	48	0.824	0.814	0.833
60	3.0Mr	88	10	0.05	2444	53	0.882	0.876	0.888
60	4.8Mr	88	10	0.05	2710	58	0.930	0.926	0.933
60	1.8Mr	88	10	0.01	2333	50	0.838	0.829	0.846
60	3.0Mr	88	10	0.01	2681	58	0.897	0.892	0.902
60	4.8Mr	88	10	0.01	3135	67	0.942	0.939	0.944
60	1.8Mr	88	20	0.05	3765	46	0.771	0.761	0.780
60	3.0Mr	88	20	0.05	4327	52	0.840	0.834	0.846
60	4.8Mr	88	20	0.05	4987	60	0.904	0.900	0.907
60	1.8Mr	88	20	0.01	3900	47	0.784	0.775	0.792
60	3.0Mr	88	20	0.01	4630	56	0.857	0.851	0.862
60	4.8Mr	88	20	0.01	5559	67	0.918	0.915	0.920
60	1.8Mr	88	30	0.05	4922	42	0.724	0.714	0.733
60	3.0Mr	88	30	0.05	5912	50	0.806	0.800	0.813
60	4.8Mr	88	30	0.05	7021	59	0.881	0.878	0.885
60	1.8Mr	88	30	0.01	5062	43	0.737	0.728	0.746
60	3.0Mr	88	30	0.01	6240	53	0.823	0.818	0.829
60	4.8Mr	88	30	0.01	7672	65	0.896	0.893	0.899
60	1.8Mr	88	40	0.05	5870	37	0.689	0.680	0.698
60	3.0Mr	88	40	0.05	7283	46	0.775	0.769	0.781
60	4.8Mr	88	40	0.05	8948	56	0.860	0.856	0.864
60	1.8Mr	88	40	0.01	6013	38	0.703	0.694	0.712
60	3.0Mr	88	40	0.01	7625	48	0.793	0.787	0.799
60	4.8Mr	88	40	0.01	9647	61	0.876	0.873	0.879
60	1.8Mr	88	50	0.05	6549	33	0.659	0.650	0.668
60	3.0Mr	88	50	0.05	8401	43	0.750	0.743	0.756
60	4.8Mr	88	50	0.05	10587	54	0.837	0.833	0.841
60	1.8Mr	88	50	0.01	6693	34	0.673	0.664	0.682
60	3.0Mr	88	50	0.01	8746	44	0.768	0.762	0.774
60	4.8Mr	88	50	0.01	11299	57	0.854	0.851	0.858
60	1.8Mr	88	60	0.05	6947	31	0.642	0.632	0.651
60	3.0Mr	88	60	0.05	9169	40	0.734	0.728	0.741
60	4.8Mr	88	60	0.05	11761	52	0.821	0.817	0.825
60	1.8Mr	88	60	0.01	7091	31	0.656	0.647	0.665
60	3.0Mr	88	60	0.01	9518	42	0.752	0.746	0.758
60	4.8Mr	88	60	0.01	12483	55	0.838	0.834	0.842
