# Supplementary material for: Optimizing genomic diversity assessments for conservation of Bromus auleticus (Trinius ex Nees) using individual and pooled sequencing
Source: PLoS One. 2025 Jun 25;20(6):e0325548. doi: 10.1371/journal.pone.0325548 (PMC12194279; doi:10.1371/journal.pone.0325548)
Supplement: S7 Table — Nei’s genetic distances between the five accessions calculated from individual sequencing (ind-seq; left) and pooled sequencing (pool-seq; right) data. A sample size of 50 was employed in both analyses. https://doi.org/10.6084/m9.figshare.28225511.v1. (XLSX) [file pone.0325548.s007.xlsx]

## Sheet: Sheet 1 - NeiDistances pool
Nei's genetic distances calculation from ind-seq data (sample size: 50)							Nei's genetic distances calculation from pool-seq data (sample size: 50)
	24	28	50	87	88			24	28	50	87	88
24	0	0.0138	0.0169	0.0134	0.0103		24	0	0.35594	0.37285	0.34014	0.31295
28	0.0134	0	0.0185	0.005	0.009		28	0.35594	0	0.39628	0.25747	0.2968
50	0.0169	0.0185	0	0.0174	0.0133		50	0.37285	0.39628	0	0.37746	0.33559
87	0.0134	0.005	0.0174	0	0.0078		87	0.34014	0.25747	0.37746	0	0.27391
88	0.0102	0.009	0.0133	0.0078	0		88	0.31295	0.2968	0.33559	0.27391	0
